# Supplementary material for: Chemical Pressure Effect on the Stabilization of Rock-Salt ZnO—Lin−2MeOn−1 Solid Solutions Synthesized at High Pressure
Source: Materials (Basel). 2023 Jul 29;16(15):5336. doi: 10.3390/ma16155336 (PMC10419647; doi:10.3390/ma16155336)
Supplement: Supplementary file 1 [file materials-16-05336-s001.zip]

Archive with 1 entries (1 files):
- materials-2507929-supplementary.pdf
